# Supplementary material for: Laurinterol, the Main Smart Secondary Metabolite Among Lauranes and Cyclolauranes
Source: Mar Drugs. 2026 Jun 22;24(6):222. doi: 10.3390/md24060222 (PMC13301172; doi:10.3390/md24060222)
Supplement: Supplementary file 1 [file marinedrugs-24-00222-s001.zip]

Archive with 1 entries (1 files):
- marinedrugs-4350118-supplementary.pdf
